# Supplementary material for: Discovery of Novel Chemical Series of OXA-48 β-Lactamase Inhibitors by High-Throughput Screening
Source: Pharmaceuticals (Basel). 2021 Jun 25;14(7):612. doi: 10.3390/ph14070612 (PMC8308845; doi:10.3390/ph14070612)
Supplement: Supplementary file 1 [file pharmaceuticals-14-00612-s001.zip]

Archive with 1 entries (1 files):
- pharmaceuticals-1244286-supplementary.pdf
